# Supplementary material for: A practice-changing culture method relying on shaking substantially increases mitochondrial energy metabolism and functionality of human liver cell lines
Source: PLoS One. 2018 Apr 19;13(4):e0193664. doi: 10.1371/journal.pone.0193664 (PMC5908182; doi:10.1371/journal.pone.0193664)
Supplement: S1 Data — (XLS) [file pone.0193664.s008.xls]

## Sheet: HepaRG-function tests
		Total protein	ammonia conc (uM)	ammonia (uM)	ammonia (uM)	Ammonia elimination	Urea (uM)	Urea (uM)	Urea production	Lactate production	Glucose consumption	CYP3A4 glo-baseline	CYP3A4 glo-induced	Bile acid production
		(mg/well)	t=45'	t=7h	t=24h	in nmol/h/mg protein	t=45'	t=24h	in nmol/h/mg protein	nmol/h/mg protein	nmol/h/mg protein	RLU/mg protein	RLU/mg protein	nmol/h/mg protein
	static 20% O2
P7AY (d31)	HepaRG-P7A-static 1	0.371668	1811.06	1784.18	996.937	45.6345	114.518	175.758	3.4327	188.701	40.5032
P7AY (d31)	HepaRG-P7A-static 2	0.353352	1868.66	1726.58	1211.99	38.717	108.107	145.427	2.20038	264.14	97.3778
P7AY (d31)	HepaRG-P7A-static 3	0.322985	1949.31	1780.34	1119.82	53.5038	101.681	164.698	4.06473	196.193	73.2416
P10BH (d28)	HepaRG-P10BH-static 1	0.569982	1323.6	1185.33	878.35	16.0664	-37.132	6.59546	2.18977	207.623				0.122357
P10BH (d28)	HepaRG-P10BH-static 2	0.499447	1295.95	1204.68	745.604	27.5801	-38.6435	5.83847	2.4463	205.509				0.0784263
P10BH (d28)	HepaRG-P10BH-static 3	0.559401	1298.71	1146.61	745.604	24.6242	-38.6448	-5.46751	1.48113	209.611				0.0870991
P10BG (d25)	HepaRG-P10BG-cYPglo baseline-static 1	0.416371										100900																															#DIV/0!
P10BG (d25)	HepaRG-P10BG-cYPglo baseline-static 2	0.443298										95735.8																															#DIV/0!
P10BG (d25)	HepaRG-P10BG-cYPglo baseline-static 3	0.303195										176550																															#DIV/0!
P10BG (d25)	HepaRG-P10BG-cYPglo induced-static 1	0.237778											2.24215e+06																															#DIV/0!			#DIV/0!
P10BG (d25)	HepaRG-P10BG-cYPglo induced-static 2	0.31004											1.66532e+06																															#DIV/0!			#DIV/0!
P10BG (d25)	HepaRG-P10BG-cYPglo induced-static 3	0.243838											2.40963e+06																															#DIV/0!			#DIV/0!
P6BI (d28)	HepaRG-P6BI-static 1	0.693963	1316.68	1258.51	695.34	29.3403	-19.2627	2.00574	1.04571	148.34	33.6233			0.0495602
P6BI (d28)	HepaRG-P6BI-static 2	0.702953	1017.57	1109.21	503.555	38.4547	-34.8499	-29.0826		125.628	75.8704			0.0462083
P6BI (d28)	HepaRG-P6BI-static 3	0.598173	1384.57	794.877	792.705	28.3772	-23.8845	-11.6613	0.451571	176.139	78.0154			0.0830508
P6BI (d25)	HepaRG-P6BI-CYPglo baseline-static 1	0.239762										298282
P6BI (d25)	HepaRG-P6BI-CYPglo baseline-static 2	0.530244										27656.1
P6BI (d25)	HepaRG-P6BI-CYPglo baseline-static 3	0.419125										103278
P6BI (d25)	HepaRG-P6BI-CYPglo induced-static 1	0.496001											904518
P6BI (d25)	HepaRG-P6BI-CYPglo induced-static 2	0.507564											764768
P6BI (d25)	HepaRG-P6BI-CYPglo induced-static 3	0.448175											1.02792e+06
P7BI (d28)	HepaRG-P7BI--static 1	0.727926	1057.03	1065.97	553.911	21.8705	-34.5687	2.04339	1.47188					0.0696973
P7BI (d28)	HepaRG-P7BI--static 2	0.838292	1034.55	1050.15	372.769	26.5071	-32.0392	-8.16996	0.854325					0.0526972
P7BI (d28)	HepaRG-P7BI--static 3	0.781065	898.918	984.661	316.457	30.957	-37.9637	-3.06328	1.14433					0.0516186
P7BI (d25)	HepaRG-P7BI--CYPglo baseline-static 1	0.325295										87948
P7BI (d25)	HepaRG-P7BI--CYPglo baseline-static 2	0.543983										38643.7
P7BI (d25)	HepaRG-P7BI--CYPglo baseline-static 3	0.37639										94408.7
P7BI (d25)	HepaRG-P7BI--CYPglo induced-static 1	0.627779											405971
P7BI (d25)	HepaRG-P7BI--CYPglo induced-static 2	0.691137											392324
P7BI (d25)	HepaRG-P7BI--CYPglo induced-static 3	0.619604											671161
P5BM (d28)	HepaRG-P5BM-static 1	1.00575	1194.05	863.811	516.194	13.6268	7.39708	69.562	1.14699	59.4675				0.0357591
P5BM (d28)	HepaRG-P5BM-static 2	0.873823	1205.63	1066.59	771.113	15.7592	16.3693	43.2861	1.15	74.8429				0.0345725
P5BM (d28)	HepaRG-P5BM-static 3	0.873823	1208.53	1069.48	649.447	20.2147	16.3693	56.7445	1.64285	84.2327				0.0460966
P5BM (d28)	HepaRG-P5BM-CYPglo baseline-static 1	1.00575										15849.9																16522.2			P5BM (d28)												95.9312
P5BM (d28)	HepaRG-P5BM-CYPglo baseline-static 2	0.873823										10416.2																			P5BM (d28)												63.0441
P5BM (d28)	HepaRG-P5BM-CYPglo baseline-static 3	0.873823										23300.4																			P5BM (d28)												141.025
P5BM (d28)	HepaRG-P5BM-CYPglo induced-static1	1.00575											508295																559144		P5BM (d28)													90.906			3076.44
P5BM (d28)	HepaRG-P5BM-CYPglo induced-static2	0.873823											554738																		P5BM (d28)													99.2119			3357.53
P5BM (d28)	HepaRG-P5BM-CYPglo induced-static3	0.873823											614399																		P5BM (d28)													109.882			3718.64
P6BM (d28)	HepaRG-P6BM-static 1	0.691481	1417.06	1288.32	773.361	32.2287	-26.8237	10.0767	1.26453	101.707				0.0799398
P6BM (d28)	HepaRG-P6BM-static 2	0.673411	1481.43	1264.91	714.843	35.9901	-19.293	23.632	1.96944	81.445				0.0926087
P6BM (d28)	HepaRG-P6BM-static 3	0.752922	1428.76	1139.1	708.991	32.4485	16.1013	20.6197	1.6281	98.8287				0.0809464
P6BM (d28)	HepaRG-P6BM-CYPglo baseline-static 1	0.424035										70215.3
P6BM (d28)	HepaRG-P6BM-CYPglo baseline-static 2	0.44572										56079.5
P6BM (d28)	HepaRG-P6BM-CYPglo baseline-static 3	0.416807										73658.2
P6BM (d28)	HepaRG-P6BM-CYPglo induced-static 1	0.369823											665757
P6BM (d28)	HepaRG-P6BM-CYPglo induced-static 2	0.546916											430770
P6BM (d28)	HepaRG-P6BM-CYPglo induced-static 3	0.431263											653610
P6BI (d28)	HepaRG-P6BI-5rpm 1	0.517287	1323.2	1184.4	560.155	48.4512	-4.3775	99.4091	7.67942	360.479
P6BI (d28)	HepaRG-P6BI-5rpm 2	0.457479	1057.39	1197.34	575.803	53.5956	-24.785	34.041	3.92046	219.48
P6BI (d28)	HepaRG-P6BI-5rpm 3	0.491336	1429.59	1261.62	743.971	37.9975	-19.2627	115.195	9.15597	394.526
P7BI (d28)	HepaRG-P7BI-5rpm 1	0.652305	1148.78	990.572	621.562	20.7986	-15.8443	107.61	7.2716
P7BI (d28)	HepaRG-P7BI-5rpm 2	0.819898	974.647	1029.63	394.911	26.1625	-20.9795	50.5616	3.36506
P7BI (d28)	HepaRG-P7BI-5rpm 3	0.770846	955.765	845.587	182.072	37.4312	-31.1643	100.801	5.84613
P5BM (d28)	HepaRG-P5BM-25rpm 1	0.890313	1260.67	1011.55	637.86	20.2568	14.4467	63.7941	1.8658	51.2441
P5BM (d28)	HepaRG-P5BM-25rpm 2	0.799616	1205.63	1040.52	724.764	19.0766	7.39708	43.2861	1.25672	76.3949
P5BM (d28)	HepaRG-P5BM-25rpm 3	0.733654	1141.9	1086.87	684.209	22.5607	12.5241	59.308	2.06854	74.9473
P6BM (d28)	HepaRG-P6BM-25rpm 1	0.55053	1446.32	1194.69	653.399	47.7436	-20.7991	36.4342	3.18417	114.197
P6BM (d28)	HepaRG-P6BM-25rpm 2	0.65534	1402.43	1188.84	785.064	33.4108	-25.3176	1.79296	0.912919	83.6908
P6BM (d28)	HepaRG-P6BM-25rpm 3	0.705938	1475.58	1150.8	650.473	37.3713	-20.7991	25.1381	1.94981	96.6335
P7AY (d31)	HepaRG-P7AYM-60rpm 1	0.336963	2087.55	1764.98	724.283	84.2867	114.518	206.674	5.69768	139.285
P7AY (d31)	HepaRG-P7AYM-60rpm 2	0.292618	2183.56	1830.26	947.014	88.0376	113.933	164.68	3.61296	104.232
P7AY (d31)	HepaRG-P7AYM-60rpm 3	0.30997	2202.76	1868.66	820.288	92.9171	98.181	167.57	4.66367	110.872	20.8137
P10BH (d28)	HepaRG-P10BH-60rpm 1	0.644043	1348.49	961.316	394.379	40.3564	-27.3325	23.9411	2.87473	61.4114	27.0033			0.163172
P10BH (d28)	HepaRG-P10BH-60rpm 2	0.608776	1284.89	881.116	383.317	43.3264	-41.6514	20.9181	2.86855	33.294	45.7083			0.155362
P10BH (d28)	HepaRG-P10BH-60rpm 3	0.760426	1287.65	864.522	319.71	37.5954	-37.137	14.1365	1.98629	25.0961	27.4446			0.148249
P10BG (d25)	HepaRG-P10BG-CYPglo baseline-60rpm 1	0.293617										548469
P10BG (d25)	HepaRG-P10BG-CYPglo baseline-60rpm 2	0.35921										497154
P10BG (d25)	HepaRG-P10BG-CYPglo baseline-60rpm 3	0.31173										555688
P10BG (d25)	HepaRG-P10BG-CYPglo induced-60rpm 1	0.343917											2.66486e+06
P10BG (d25)	HepaRG-P10BG-CYPglo induced-60rpm 2	0.325421											3.10275e+06
P10BG (d25)	HepaRG-P10BG-CYPglo induced-60rpm 3	0.315109											2.93798e+06
P6BI (d28)	HepaRG-P6BI-60rpm 1	0.510111	1289.1	1084.13	456.978	56.1681	-19.223	66.3145	5.62488	108.299	6.53453			0.183539
P6BI (d28)	HepaRG-P6BI-60rpm 2	0.53554	1358.89	1163.45	615.412	43.2109	-28.3475	44.3837	3.99277	62.4962	12.4485			0.17304
P6BI (d28)	HepaRG-P6BI-60rpm 3	0.512027	1394.57	1081.12	537.476	50.4895	-22.8649	63.6922	5.43311	58.6156				0.244425
P6BI (d25)	HepaRG-P6BI-CYPglo baseline-60rpm 1	0.194478										777672
P6BI (d25)	HepaRG-P6BI-CYPglo baseline-60rpm 2	0.248715										704185
P6BI (d25)	HepaRG-P6BI-CYPglo baseline-60rpm 3	0.199355										779075
P6BI (d25)	HepaRG-P6BI-CYPglo induced-60rpm 1	0.267629											4.37358e+06
P6BI (d25)	HepaRG-P6BI-CYPglo induced-60rpm 2	0.355691											3.47337e+06
P6BI (d25)	HepaRG-P6BI-CYPglo induced-60rpm 3	0.244499											4.511e+06
		Total protein	ammonia conc (uM)	ammonia conc (uM)	ammonia conc (uM)	Ammonia elimination	Urea conc (uM)	Urea conc (uM)	Urea production	Lactate production	Glucose consumption	CYP3A4 glo-baseline	CYP3A4 glo-induced	Bile acid production
	average	(mg/well)	t=45'	t=7h	t=24h	in nmol/h/mg protein	t=45'	t=24h	in nmol/h/mg protein	nmol/h/mg protein	nmol/h/mg protein	RLU/mg protein	RLU/mg protein	nmol/h/mg protein
	20% O2 static	0.579403	1344	1210.18	725.944	29.5501	2.07989	37.1579	1.74028	148.161	66.4386	84861.5	927423	0.0673759
	20% O2 5rpm	0.618192	1148.23	1084.86	513.079	37.4061	-19.4022	84.6029	6.20644	324.828
	20% O2 25rpm	0.722565	1322.09	1112.21	689.295	30.07	-5.42466	38.2922	1.87299	82.8512
	20% O2 60rpm	0.379516	1604.16	1277.73	577.651	59.5987	16.6752	85.8122	4.08385	78.1778	23.3255	643707	3.51059e+06	0.177964
	SD
	20% O2 static	0.221081	291.158	285.196	232.66	10.475	52.6859	62.5459	0.922069	63.0559	24.3967	73407.7	651021	0.0246715
	20% O2 5rpm	0.153137	192.46	156.842	197.362	12.5433	9.03581	33.6515	2.25535	92.809
	20% O2 25rpm	0.117125	138.018	77.5615	56.386	11.405	18.7078	22.9156	0.782931	21.3371
	20% O2 60rpm	0.154375	418.11	419.712	215.723	22.3911	69.6323	73.548	1.35576	38.9405	13.697	125079	768951	0.0348855

## Sheet: Na TC uptake
		Input	10	in uM	RT		2min
		Amount	100	in ul
		counts	110917	in dpm
		Unit	12	vul 9 voor nmol 12 voor pmol, 0 voor mol
		pmol/dpm	0.00901575
			dpm	nmol	protein in mg	nmol/mg protein	% Static
		HepaRG-Static1	967	8.71823	0.453392	19.2289	91.479
		HepaRG-Static2	1073	9.6739	0.460157	21.0231	100.014
		HepaRG-Static3	973	8.77233	0.384615	22.8081	108.507
		HepaRG-DMF1	789	7.11343	0.535699	13.2788	63.1721
		HepaRG-DMF2	942	8.49284	0.385742	22.0169	104.742
		HepaRG-DMF3	811	7.31177	0.597711	12.233	58.1967
					0
		HepaRG-Static1	934	7.25998	0.31252	23.2305	88.5883
		HepaRG-Static2	1083	8.41653	0.345833	24.337	92.808
		HepaRG-Static3	1039	8.07637	0.259679	31.1014	118.604
		HepaRG-DMF1	979	7.60986	0.302181	25.1831	96.0346
		HepaRG-DMF2	1079	8.38737	0.340089	24.6623	94.0484
		HepaRG-DMF3	923	7.17251	0.257381	27.8673	106.271

## Sheet: O2 measurement
	Measurements with oxoplates with P9BG cells
	uM O2
	no cells	20% O2 static	180.95	178.84	184.41	178.57	178.05	181.22	180.42	178.31	182.02	174.63	180.16	179.37	183.08	180.42	180.95	179.1	184.68	179.89	184.41	184.68	180.69	180.69	180.42	181.22
	with cells	20% O2 static	96.01	90.64	91.09	105.55	82.91	70.14	88.2	74.22	77.89	78.33	80.29	84.45	88.42	82.91
	no cells	20% O2 60rpm	178.57	176.47	182.02	176.73	176.2	179.37	178.31	176.2	180.42		177.78	176.73	180.16	177.52	178.05	175.94	181.48	177.25	181.75	182.02	177.52	177.52	178.05	178.57
	with cells	20% O2 60rpm	41.48	29.71	21.5	17.25	19.18	25.59	30.3	13.99	20.72	11.33	10.95	19.37	24.61	17.44	18.21	20.53	22.08	19.37	29.91	26.37	20.92	21.69	20.53	21.5
	ΔO2 (uM)	(uM average no cell-cells)
	O2 consumption by the cells	20% O2 static	84.7058	90.0758	89.6258	75.1658	97.8058	110.576	92.5158	106.496	102.826	102.386	100.426	96.2658	92.2958	97.8058
	O2 consumption by the cells	20% O2 60rpm	136.982	148.752	156.962	161.212	159.282	152.872	148.162	164.472	157.742	167.132	167.512	159.092	153.852	161.022	160.252	157.932	156.382	159.092	148.552	152.092	157.542	156.772	157.932	156.962
	ΔO2 (uM/mg protein)
	O2 consumption by the cells	20% O2 static	232.371	201.481	210.901	172.71	181.985	183.37	215.086	128.507
	O2 consumption by the cells	20% O2 60rpm	294.418	324.774	360.976	313.183	213.872	300.402	280.556	289.015
				average	uM O2	ΔO2 (uM)	ΔO2 (uM/mg protein)
			20% O2 static	- cells	180.716
		20% O2 static	20% O2 static	+ cells	85.075	95.6408	190.801
			20% O2 60rpm	- cells	178.462
		20% O2 60rpm	20% O2 60rpm	+ cells	21.8554	156.607	297.15
				SD
			20% O2 static	- cells	2.38075
			20% O2 static	+ cells	9.1885	9.1885	32.0192
			20% O2 60rpm	- cells	1.95777
			20% O2 60rpm	+ cells	6.58065	6.58065	42.0692

## Sheet: ALB ELISA(C3A, HepaRG)
	24hrs conc	24hrs conc corrected for baseline	Protein mg/well	ALB production	Average	SD
	in ng			ng/h/mg protein
C3A-P12C-static-1	986.562	867.173	1.40112	25.7882
C3A-P12C-static-2	1099.15	979.764	1.58697	25.7241
C3A-P12C-static-3	821.649	702.26	1.48192	19.7452
C3A-P15C-static-1	1048.82	929.429	1.01539	38.1393
C3A-P15C-static-2	1282.61	1163.22	1.09491	44.2664
C3A-P15C-static-3	1491.24	1371.85	1.11362	51.3286	34.1653	12.3432
C3A-P12C-DMF-1	728.264	608.875	3.41638	7.42594
C3A-P12C-DMF-2	921.656	802.267	4.11133	8.13066
C3A-P12C-DMF-3	912.384	792.995	3.6588	9.03068
C3A-P15C-DMF-1	1085.91	966.518	1.25125	32.1851
C3A-P15C-DMF-2	981.926	862.537	1.36754	26.28
C3A-P15C-DMF-3	997.821	878.432	1.27496	28.7078	18.6267	11.5908
HepaRG-P6BI-static-1	820.324	700.935	0.693963	42.0853
HepaRG-P6BI-static-2	833.57	714.181	0.702953	42.3322
HepaRG-P6BI-static-3	875.958	756.568	0.598173	52.7
HepaRG-P10BH-static-1	1079.95	960.557	0.569982	70.2184
HepaRG-P10BH-static-2	724.291	604.902	0.499447	50.4643
HepaRG-P10BH-static-3	810.39	691.001	0.559401	51.4688	51.5448	10.2525
HepaRG-P6BI-DMF-1	692.5	573.111	0.510111	46.8126
HepaRG-P6BI-DMF-2	745.484	626.095	0.53554	48.7122
HepaRG-P6BI-DMF-3	818.337	698.948	0.512027	56.8775
HepaRG-P10BH-DMF-1	834.233	714.844	0.644043	46.2471
HepaRG-P10BH-DMF-2	864.036	744.647	0.608776	50.9661
HepaRG-P10BH-DMF-3	865.361	745.972	0.760426	40.8747	48.415	5.33544

## Sheet: HepaRG-transcript levels
First qPCR run	% of average 2 liver samples													% of HepaRG-Static													Average
	18S	CYP3A4	HNF4	Arg1	Arg2	GS	PGC1	MT-CYTB	CYP2B6	CPS	NTCP	SHP		18S	CYP3A4	HNF4	Arg1	Arg2	GS	PGC1	MT-CYTB	CYP2B6	CPS	NTCP	SHP		CYP3A4	HNF4	Arg1	Arg2	GS	PGC1	MT-CYTB	CYP2B6	CPS	NTCP	SHP
HepaRG-P7AY-Static1	37.4078	1.75174	314.022	2.57722	685.929		325.379	81.6166	8.42785	55.1524	15.4668	8.0749		86.623	76.0495	129.49	95.1234	48.7575		99.689	103.514	186.429	182.311	58.3023	70.6849		100	100	100	100	100	100	100	100	100	100	100
HepaRG-P7AY-Static2	54.8713	1.51392	182.196	1.58882	452.712	408.789	236.259	58.7897	3.88438	27.0038	25.3495	17.8068		127.062	65.7249	75.1305	58.6421	32.1799	84.0323	72.3845	74.5626	85.9249	89.2634	95.5554	155.874
HepaRG-P7AY-Static3	35.6475	4.26626	313.835	4.31998	1042.01	601.941	392.285	96.1321	9.77327	52.7256	38.7695	17.8047		82.5467	185.214	129.413	159.447	74.0683	123.737	120.188	121.924	216.191	174.289	146.142	155.856
HepaRG-P10BH-Static1	54.621	1.8984	168.906	2.15203	1401.03	253.526	278.431	29.1093	1.37746	11.5095	5.40098	8.64029		126.483	82.4166	69.6502	79.4297	99.5883	52.1159	85.3051	77.5688	30.4703	38.0458	86.5425	75.6342
HepaRG-P10BH-Static2	42.804	2.33422	227.718	2.69942	1767.77	544.672	386.513	35.4175	1.67787	19.5377	8.61953	10.2497		99.1186	101.337	93.9015	99.6336	125.658	111.965	118.419	94.3782	37.1155	64.5834	138.115	89.7227
HepaRG-P10BH-Static3	33.7563	2.05597	248.362	2.91861	3091.46	623.404	339.496	48.0546	1.9832	15.582	4.70202	5.96642		78.1672	89.2573	102.414	107.724	219.748	128.149	104.014	128.053	43.8695	51.5077	75.3427	52.228
HepaRG-P7AY-DMF1	35.0717	52.338	396.404	20.4068	1392.16	986.213	559.844	187.014	17.2452	59.9216	40.1791	27.3988		81.2132	2272.19	163.461	753.2	98.9578	202.73	171.524	237.189	381.474	198.076	151.456	239.84		1460.91	144.984	598.867	100.476	164.541	137.609	173.694	245.222	185.056	269.036	176.747
HepaRG-P7AY-DMF2	52.0551	40.5158	255.225	17.1267	814.787	744.988	341.817	118.739	13.454	57.5525	35.1511	14.4787		120.541	1758.94	105.245	632.136	57.917	153.143	104.725	150.596	297.611	190.245	132.503	126.741
HepaRG-P7AY-DMF3	27.5339	59.0492	435.722	25.6173	1463.75	1161.39	598.284	184.312	18.4244	91.3719	80.494	30.4849		63.7586	2563.54	179.674	945.517	104.047	238.741	183.301	233.762	407.559	302.037	303.424	266.854
HepaRG-P10BH-DMF1	55.4847	13.3035	282.639	9.39268	1644.55	543.949	378.367	45.5921	4.9406	30.4517	14.7303	19.1142		128.482	577.557	116.549	346.677	116.899	111.816	115.923	121.491	109.289	100.661	236.03	167.319
HepaRG-P10BH-DMF2	48.7816	19.3223	412.915	13.3554	1537.57	738.022	447.023	57.604	7.14149	55.1771	34.4913	15.9911		112.961	838.853	170.269	492.939	109.294	151.711	136.958	153.5	157.974	182.392	552.671	139.981
HepaRG-P10BH-DMF3	54.5793	17.3767	326.667	11.4534	1628.25	628.061	369.552	54.6496	5.30842	41.4222	14.8616	13.6799		126.386	754.386	134.704	422.735	115.74	129.107	113.223	145.627	117.425	136.925	238.134	119.749
Second qPCR run	% of average 2 liver samples													% of HepaRG-Static													Average
	18s	MRP2	OAPT1B1	POR	OATP1B3	UGT1A1	CAR	PXR	CEBPa					18s	MRP2	OAPT1B1	POR	OATP1B3	UGT1A1	CAR	PXR	CEBPa					MRP2	OAPT1B1	POR	OATP1B3	UGT1A1	CAR	PXR	CEBPa
HepaRG-P7AY-static1	106.398	72.4132	7.02327	59.3204	1.73274	61.443	3.37059	15.572	16.1686					106.256	109.264	166.96	139.944	110.975	93.4987	129.685	111.969	75.3524					100	100	100	100	100	100	100	100
HepaRG-P7AY-static2	89.6449	57.8092	5.13988	54.1921	1.28097	44.9162	4.75168	24.1638	18.8014					89.525	87.228	122.188	127.846	82.0412	68.3496	182.823	173.748	87.6226
HepaRG-P7AY-static3	104.358	78.2305	10.7378	67.9477	1.67041	90.787	5.48131	22.0324	29.4018					104.219	118.041	255.264	160.297	106.983	138.152	210.896	158.422	137.025
HepaRG-P10BH-static1	128.461	55.0402	4.277	40.6911	2.46766	40.4704	1.92017	16.0243	12.971					98.5055	83.0497	101.675	95.9955	94.4956	114.927	73.8794	115.221	132.955
HepaRG-P10BH-static2	122.921	72.2236	3.77015	33.2436	2.28843	30.6176	2.02538	12.3497	5.91066					94.2573	108.978	89.6257	78.4259	87.6323	86.9473	77.9276	88.7993	60.5854
HepaRG-P10BH-static3	139.848	58.9109	4.62994	40.1768	3.07812	34.5538	1.94856	18.1322	10.3861					107.237	88.8902	110.065	94.7821	117.872	98.1254	74.9717	130.378	106.46
HepaRG-P10BR-static1	85.7232	60.8237	0.826039	30.2056	0.679499	40.0736	1.15406	5.00971	22.7085					80.1636	91.7765	19.637	71.2588	99.9424	65.256	44.4029	36.0218	108.994
HepaRG-P10BR-static2	129.795	64.5913	0.505576	31.5939	0.572032	60.3658	0.925176	5.42672	21.1048					121.377	97.4614	12.0188	74.5341	84.136	98.3001	35.5966	39.0203	101.296
HepaRG-P10BR-static3	105.287	76.4212	0.949306	24.1257	0.78814	83.7899	1.81463	6.45598	18.6909					98.4589	115.311	22.5673	56.9157	115.922	136.444	69.8185	46.4211	89.7104
HepaRG-P7AY-DMF1	94.0612	82.482	14.5983	80.9638	0.785404	49.8447	8.04149	31.8766	38.9778					93.9354	124.456	347.037	191.004	50.3022	75.8493	309.4	229.206	181.653					137.387	226.004	159.266	51.6017	178.479	228.169	184.309	285.565
HepaRG-P7AY-DMF2	153.386	98.3329	18.2476	88.3234	1.03367	76.2829	11.0321	40.5272	39.4453					153.181	148.374	433.79	208.366	66.2025	116.081	424.463	291.407	183.832
HepaRG-P7AY-DMF3	116.13	97.2909	18.0427	94.5584	1.13137	95.6083	10.0893	38.0766	35.4079					115.975	146.802	428.919	223.075	72.4602	145.488	388.191	273.786	165.016
HepaRG-P10BH-DMF1	138.243	96.547	10.9573	80.8442	1.06654	90.4918	5.65021	31.7262	48.9242					106.006	145.679	260.482	190.722	40.8416	256.977	217.394	228.124	501.483
HepaRG-P10BH-DMF2	127.461	80.3682	8.2372	68.7143	0.874193	86.8751	5.43429	20.1308	32.5071					97.7386	121.267	195.818	162.106	33.476	246.707	209.087	144.748	333.204
HepaRG-P10BH-DMF3	121.344	86.0434	8.83996	86.5866	1.18653	79.2029	4.92901	27.1646	41.4111					93.0481	129.83	210.148	204.269	45.4367	224.919	189.646	195.324	424.472
HepaRG-P10BR-DMF1	100.626	108.223	2.25626	42.3237	0.274286	137.87	3.09209	13.6874	43.9566					94.1001	163.296	53.6368	99.847	40.3427	224.508	118.97	98.4181	204.857
HepaRG-P10BR-DMF2	114.972	87.8728	2.13584	36.3528	0.317095	98.8531	3.17788	14.4131	66.0173					107.516	132.591	50.7742	85.7609	46.6392	160.973	122.27	103.636	307.669
HepaRG-P10BR-DMF3	96.2121	82.3049	2.24757	28.9268	0.467183	95.0671	1.92599	13.0916	57.4847					89.9722	124.189	53.4302	68.242	68.7144	154.808	74.1032	94.1336	267.903

## Sheet: C3A-transcript levels
% livers
	18s	CPS1	OTC	ARG1	SHP	CAR	PXR	GS	HNF4	CEBPa
C3A-P12c-static1	277.806	3.84603	0.662083	0.404713	186.349	1.21528	24.8473	506.353	1.94092	37.5395
C3A-P12c-static2	215.163	4.14985	0.582825	0.355665	254.49	1.59974	27.6184	535.762	1.55817	60.2548
C3A-P12c-static3	274.475	2.94683	0.448918	0.188723	195.039	0.480896	19.6058	388.229	1.3114	26.6434
C3A-P15c-static1	233.178	1.96808	0.175307	0.0941898	329.891	0.697034	19.3331	381.39	1.09893	78.0743
C3A-P15c-static2	423.968	1.88877	0.20013	0.116594	171.356	0.220243	16.3614	263.457	0.839191	39.201
C3A-P15c-static3	355.481	2.49065	0.323185	0.222085	156.249	0.557404	12.6648	362.871	1.06494	33.641
C3A-P12c-shake1	392.242	5.39851	0.902279	0.130724	237.623	2.07013	22.4694	209.574	1.82298	204.093
C3A-P12c-shake2	340.338	6.62839	1.27122	0.139447	357.599	2.15034	27.3545	239.775	2.1962	197.855
C3A-P12c-shake3	341.533	6.84372	1.17058	0.12495	322.633	1.64289	18.9621	237.474	2.40966	160.584
C3A-P15c-shake1	377.544	7.44076	1.28322	0.169945	239.166	1.9518	23.0456	231.325	2.01591	199.271
C3A-P15c-shake2	349.373	7.73644	1.57349	0.182418	258.647	1.95085	19.5664	263.18	1.75712	190.614
C3A-P15c-shake3	145.608	18.3326	3.33724	0.350396	792.741	4.87984	54.3899	555.359	4.90988	600.294
												Average
% of C3A-Static	18s	CPS1	OTC	ARG1	SHP	CAR	PXR	GS	HNF4	CEBPa		CPS1	OTC	ARG1	SHP	CAR	PXR	GS	HNF4	CEBPa
C3A-P12c-static1	108.597	133.464	166.043	175.711	86.4477	152.846	123.792	124.612	149.042	81.7991		100	100	100	100	100	100	100	100	100
C3A-P12c-static2	84.1088	144.007	146.166	154.417	118.059	201.201	137.598	131.849	119.651	131.296
C3A-P12c-static3	107.295	102.26	112.584	81.9365	90.4793	60.4825	97.6783	95.5421	100.702	58.0564
C3A-P15c-static1	69.0811	68.2957	43.9651	40.8937	153.038	87.6662	96.3196	93.859	84.3867	170.125
C3A-P15c-static2	125.604	65.5434	50.1905	50.621	79.4924	27.7	81.5143	64.8359	64.4411	85.4195
C3A-P15c-static3	105.315	86.43	81.0513	96.4208	72.4843	70.1049	63.0977	89.3015	81.7761	73.3042
C3A-P12c-shake1	153.331	187.338	226.282	56.7556	110.234	260.361	111.945	51.5756	139.986	444.722		302.948	398.673	79.4432	170.748	307.003	137.662	71.2323	193.404	563.896
C3A-P12c-shake2	133.041	230.017	318.809	60.5429	165.891	270.45	136.283	59.0081	168.645	431.128
C3A-P12c-shake3	133.508	237.489	293.569	54.2488	149.67	206.627	94.4711	58.4416	185.037	349.914
C3A-P15c-shake1	111.851	258.207	321.817	73.7837	110.95	245.479	114.816	56.9285	154.801	434.213
C3A-P15c-shake2	103.505	268.468	394.614	79.1993	119.987	245.36	97.4818	64.7679	134.928	415.35
C3A-P15c-shake3	43.1378	636.171	836.944	152.129	367.755	613.739	270.976	136.672	377.028	1308.05

## Sheet: C3A-function tests
Hepatic functions		Total protein	ammonia (uM)	ammonia (uM)	Ammonia elimination	Urea (uM)	Urea (uM)	Urea production	Lactate production	glucose consumption
		(mg/well)	t=45'	t=24h	nmol/h/mg protein	t=45'	t=24h	nmol/h/mg protein	umol/h/mg protein	nmol/h/mg protein
	C3A-P12-Static1	1.40112	951.325	1715.94	-15.3226				358.199	151.432
	C3A-P12-Static2	1.58697	1016.94	1655.38	-11.2957				316.864	129.314
	C3A-P12-Static3	1.48192	1024.51	1589.77	-10.7099				335.558	140.827
	C3A-P15-Static1	1.01539	1213.58	1969.55	-20.9043	41.0126	59.259	0.504553	407.405	216.666
	C3A-P15-Static2	1.09491	1207.86	1691.79	-12.4101	32.7188	63.4059	0.78694	334.097	200.931
	C3A-P15-Static3	1.11362	1282.31	1465.57	-4.62071	37.6951	77.5054	1.00374	330.633	215.514
	C3A-P12-DMF1	3.41638	994.224	1302.09	-2.53022				63.8516	40.7246
	C3A-P12-DMF2	4.11133	873.097	1304.61	-2.94698				70.7447	48.2231
	C3A-P12-DMF3	3.6588	984.13	1339.94	-2.73051				65.0375	47.5328
	C3A-P15-DMF1	1.25125	1007.41	1104.77	-2.18473	11.1549	75.0172	1.43306	165.496	125.208
	C3A-P15-DMF2	1.36754	978.774	1213.58	-4.821	36.0363	50.9652	0.306513	160.635	112.123
	C3A-P15-DMF3	1.27496	835.598	1190.68	-7.81968	24.425	56.7708	0.712335	122.007	120.265
		Total protein
		(mg/well)	RLU	RLU/mg protein
CYP3A4 activity	C3A-P15-CYPglo baseline-Static1	1.19195	11941.7	10018.6
	C3A-P15-CYPglo baseline-Static2	1.20609	7944.17	6586.72
	C3A-P15-CYPglo baseline-Static3	1.32141	8824.5	6678.08
	C3A-P15-CYPglo induced-Static1	1.44609	9986.83	6906.09
	C3A-P15-CYPglo induced-Static2	1.57566	10643.2	6754.73
	C3A-P15-CYPglo induced-Static3	1.46055	10228.2	7002.94
	C3A-P15-CYPglo baseline-DMF1	0.905173	18881.7	20859.7
	C3A-P15-CYPglo baseline-DMF2	1.02539	22818	22253
	C3A-P15-CYPglo baseline-DMF3	1.00636	16012	15910.9
	C3A-P15-CYPglo induced-DMF1	0.942593	32271	34236.4
	C3A-P15-CYPglo induced-DMF2	0.947055	33415.5	35283.6
	C3A-P15-CYPglo induced-DMF3	1.03899	29249.7	28152
